# Supplementary material for: Occurrence of Double Bond in π-Aromatic Rings: An Easy Way to Design Doubly Aromatic Carbon-Metal Structures
Source: Molecules. 2021 Nov 29;26(23):7232. doi: 10.3390/molecules26237232 (PMC8659221; doi:10.3390/molecules26237232)
Supplement: Supplementary file 1 [file molecules-26-07232-s001.zip]

Archive with 1 entries (1 files):
- molecules-1476161-supplementary.pdf
